# Supplementary material for: CT-Derived Body Composition Is a Predictor of Survival after Esophagectomy
Source: J Clin Med. 2023 Mar 8;12(6):2106. doi: 10.3390/jcm12062106 (PMC10058526; doi:10.3390/jcm12062106)
Supplement: Supplementary file 1 [file jcm-12-02106-s001.zip]

Archive with 1 entries (1 files):
- jcm-2213768-supplementary.pdf
